# Supplementary material for: Antioxidant Properties and Reported Ethnomedicinal Use of the Genus Echium (Boraginaceae)
Source: Antioxidants (Basel). 2020 Aug 9;9(8):722. doi: 10.3390/antiox9080722 (PMC7466025; doi:10.3390/antiox9080722)
Supplement: Supplementary file 1 [file antioxidants-09-00722-s001.zip]

Archive with 1 entries (1 files):
- antioxidants-865804-supplementary.png
